# Supplementary material for: Comparison of diurnal variations, gestational age and gender related differences in fetal heart rate (FHR) parameters between appropriate-for-gestational-age (AGA) and small-for-gestational-age (SGA) fetuses in the home environment
Source: PLoS One. 2018 Mar 9;13(3):e0193908. doi: 10.1371/journal.pone.0193908 (PMC5844551; doi:10.1371/journal.pone.0193908)
Supplement: S1 Fig — (XLSX) [file pone.0193908.s001.xlsx]

## Sheet: Normal_Small_Analysis
ID	Group	Recording	Age (years(	BMI	GA_REC (weeks)	GA_Delivery (weeks)	Sex	Weight Baby (kg)	Day_B_FHR	Night_B_FHR	Day_STV	Night_STV	Day_LTV	Night_LTV	Day_A	Night_A	Day_HV	Night_HV
1	Normal	1	32	39.86	33	39.1429	Female	3.33	115	124	16.81	13.28	77.64	63.05	13	10	77.5	63.93
2	Normal	1	30	21.48	35	40.1429	Male	3.76	140	126	11.35	11.82	55.63	63.42	10	13	68.13	65.77
3	Normal	1	37	26.95	35	37.5714	Male	3.53	140	128	10.98	14.26	61.7	79.29	10	16	58.9	62.23
4	Normal	1	18	23.36	36	40.1429	Female	3.27	137	131	6.91	6.84333	44.3667	46.48	9	10	38.8667	48.8667
5	Normal	1	33	22.52	33	40.1429	Female	3.5	122.667	123	12	16.71	77.1033	85.06	14.6667	17	50.13	85.3
6	Normal	1	27	18.32	32	36.1429	Male	2.75	140	136	12.0867	12.8833	57.1167	64.7867	9	13	67.7667	73.3
7	Normal	1	32	30.06	31	35.4286	Female	2.97	131	132	12.53	11.51	61.27	59.84	9	14	58.17	59.1
8	Normal	1	21	29.41	25	39	Female	3.35	145	152	9.57	10.86	50.02	54.67	4	11	39.97	55.8
9	Normal	1	29	32.8	40	40.2857	Male	3.86	141	133	11.44	14.01	64.12	71.82	16	19	65.57	68.9
10	Normal	1	37	25.48	35	38.2857	Male	3.19	136.333	128.667	11.48	12.27	55.0367	62.7167	10	15	44.4333	78.9
11	Normal	1	34	24.63	39	40.1429	Female	3.5	133.333	125.667	8.72667	8.27667	50.42	45.4167	10.6667	6	52.2333	42.2333
12	Normal	1	26	40.5	31	39	Male	3.32	139	132	8.63	8.97	43.54	50.86	5	7	35.07	57.77
13	Normal	1	34	27.07	39	39.8571	Male	3.88	141	134	7.87	7.49	43.9067	42.77	5	9	68.9	53.3333
14	Normal	1	35	26	28	29.7143	Male	1.6	131	131	11.68	14.72	66.65	84.46	15	16	66.53	78.03
15	Normal	1	24	17.76	35	36.8571	Male	2.8	138	144	7.32	8.24	38.84	44.05	5	11	40.03	52.67
16	Normal	1	29	22.43	40	41.1429	Female	4.23	154	132	10.18	11.28	56.02	64.09	13	18	64.7	68.1
17	Normal	1	25	23.16	32	40.7143	Male	3.99	123.333	127	15.2767	12.5967	83.3133	65.0133	16	18	58.9	46.7
18	Normal	1	34	22.39	33	39.2857	Female	4.48	123.333	118	13.2733	14.1767	68.7867	72.32	8	11	74.27	70.13
19	Normal	1	27	22.58	34	38.5714	Male	3.63	143.667	135.333	9.63	9.20333	49.3033	54.0667	11	13.3333	52.2333	41.1
20	Normal	1	24	28.38	25	38.1429	Female	2.9	142	145	8.54	7.06	44.99	38.72	4	3	51.03	43.2
21	Normal	1	18	26	34	37.7143	Male	3.04	144	132	11.78	15.98	57.05	81.3567	9	18	54.4667	57.8
22	Normal	1	34	26.71	37	41.2857	Female	3.64	129	130	14.14	15.82	90.11	96.23	24	32	97.2	94.17
23	Normal	1	31	22.93	34	36.5714	Male	3.12	126	136	10.6	8.11	55.16	48.91	14	10	73.33	43.37
24	Normal	1	27	20.4	34	41.1429	Male	3.84	129	122	14.22	15.44	73.62	83.83	14	22	76.83	85.37
25	Normal	1	32	32.68	33	40.1429	Male	3.94	136	122	11	12.12	61.18	67.72	7	9	61.8	73.93
26	Normal	1	34	18.88	34	41.7143	Male	4.18	143	139	4.84	9.04	29.02	43.07	2	6	18.9	41.13
27	Normal	1	34	27.88	40	41.4286	Male	3.5	129	128	12.49	13.74	64.04	70.14	15	9	75.87	53.25
28	Normal	1	21	23.36	36	40.2857	Male	3.68	146.667	127	8.62	13.36	51.92	73.01	10	17	49.67	78.47
29	Normal	1	27	35.15	31	38.8571	Male	3.38	130	134	14.92	12.02	73.49	64.56	6	13	24.47	52.23
30	Normal	1	20	29.74	29	38.8571	Female	3.49	155	139	8.28	11.35	42.4667	55.79	6.66667	10	23.3667	52.23
31	Small	1	23.6824	21.9916	29	37.714	Female	2.15	125.333	129.667	13.2833	13.8633	67.5	74.2333	4.33333	8.66667	70.6667	75.5667
32	Small	1	30.2341	22.5694	29	32.857	Female	1.517	140.333	138	7.67333	4.92667	49.9067	27.4	3	1.33333	18.5333	0
33	Small	1	24.4244	31.1614	38	39.714	Female	3.1	154.667	136.333	7.21333	5.75	38.74	33.59	4.33333	4.66667	15.1333	0
34	Small	1	40.5585	21.6729	33	41	Female	3.14	143.333	132.667	10.3033	8.89667	57.0067	46.3267	7.33333	2.66667	66.6	49.9333
35	Small	1	22.6968	34.3125	30				141.667	120.667	14.73	18.3667	77.9	87.98	8.66667	8.33333	77.3	86.3667
36	Small	1	24.6133	26.4352	34	39.714	Male	3.55	137	127.333	12.8633	11.9767	73.63	62.4533	9	5.33333	78.7333	64.7333
37	Small	1	27.217	22.8104	35	39.857	Female	3.48	142	127.667	12.7267	12.5333	62.28	68.08	8.33333	8.66667	62.3333	70.5333
38	Small	1	27.102	23.5883	36				136.333	124.667	16.0267	15.5467	80.7933	85.2	11.6667	9	81.4667	86.1333
39	Small	1	28.9446	19.8347	32	36.286	Male	1.95	128.667	128.333	9.67333	11.6567	57.2467	61.2933	5.66667	7.33333	63.9333	62.4
40	Small	1	32.1944	21.5451	34	38.286	Male	3.4	139.667	131	7.48333	7.44667	48.8967	48.1933	6.66667	7.66667	52.0333	57.3667
41	Small	1	36.6927	16.9111	31	39.286	Male	3.39	149	140	7.81667	9.99	40.3733	54.2167	4.33333	9	30.1333	54.4
42	Small	1	27.551	25.0519	40	40.857	Female	2.83	141.333	135.667	7.71667	4.80333	46.5633	28.76	7	2.33333	53.9	0
44	Small	1	26.9651	30.478	37	40.143	Female	3.02	125.667	117.333	15.42	13.6033	85.77	73.7767	10	8.66667	88.4	86.4333
45	Small	1	29.0705	21.7438	35	39.286	Female	2.56	136.333	122	10.9533	10.36	65.6067	68.5567	9	9.33333	67.1667	71.7333
46	Small	1	31.9699	22.5178	38	39.429	Male	2.78	128.333	128.667	11.2567	9.9	57.1033	54.3667	5.66667	4	59.8667	57.1667
47	Small	1	43.0335	26.6954	36	38.143	Male	2.65	134.667	125.333	11.6533	13.13	65.0467	70.0467	8.33333	10.6667	69.5333	73.5667
48	Small	1	31.8275	23.5284	28	37.857	Female	2.62	150.333	146	9.23667	8.46	46.4367	45.8733	6.66667	2.66667	46.7333	59.0667
49	Small	1	27.1951	19.5717	35	40	Female	2.9	145.667	126.667	9.17333	10.6167	52.8667	62.3867	7	10.3333	22.8667	69.0667
50	Small	1	30.8118	34.9828	37	37	Female	2.5	129.667	123.333	11.81	11.7667	62.78	63.22	10.3333	9	69.2667	75.4
52	Small	1	25.5305	26.2111	37	39	Female	3.11	117	122.333	16.8633	11.73	86.9233	72.31	6	6.66667	87.4	76.9667
34	Small	2	40.5585	21.6729	35	41	Female	3.14	139.667	128.333	6.92333	9.05	49.17	55.2733	9	7.33333	54.9	56.8333
36	Small	2	24.6133	26.4352	38	39.714	Male	3.55	135	131	12.4633	15.1867	65.9933	86.3733	9	12.6667	69.2667	87.3
37	Small	2	27.217	22.8104	39	39.857	Female	3.48	131	120	12.0633	14.0233	58.7767	67.1467	6.33333	10	65.9	72.1333
40	Small	2	32.1944	21.5451	35	38.286	Male	3.4	137	137.333	9.47	8.42667	49.8867	45.9767	7	5.33333	31.2667	51.9333
41	Small	2	36.6927	16.9111	33	39.286	Male	3.39	147	138	10.62	12.0867	53.8967	65.1033	6.33333	9	57.5333	67.5667
43	Small	2	33.1554	49.8404	35	42.143	Female	3.49	135	127.667	15.8033	12.0833	83.7133	60.9	11.6667	7.33333	81.5	64.5667
44	Small	2	26.9651	30.478	39	40.143	Female	3.02	127.333	122.667	11.82	8.95333	59.74	46.32	7.33333	5	60.8667	39.5333
45	Small	2	29.0705	21.7438	38	39.286	Female	2.56	131.333	125	9.65	11.3733	57.1167	63.45	11	10.6667	57.9667	63.3333
47	Small	2	43.0335	26.6954	37	38.143	Male	2.65	137.333	127.333	11.35	11.4867	59.6667	62.86	6	8	56.7	65.3333
51	Small	2	18.204	23.1247	36	37.143	Female	2.47	130	126.333	9.16667	8.9	53.6433	51.67	6	7.33333	50.2	54.9
52	Small	2	25.5305	26.2111	38	39	Female	3.11	155.667	132	9.31333	7.93333	46.72	47.5467	3.33333	5.66667	50.3667	63.5
